# Supplementary material for: Identification, Validation, and Functional Annotations of Genome-Wide Profile Variation between Melanocytic Nevus and Malignant Melanoma
Source: Biomed Res Int. 2020 Aug 31;2020:1840415. doi: 10.1155/2020/1840415 (PMC7479462; doi:10.1155/2020/1840415)
Supplement: Supplementary Materials — Supplementary Figure 1: functional and pathway enrichment analyses were performed using DAVID in bubble chart. Supplementary Figure 2: a network of the 10 genes and their coexpression genes was visualized and displayed in detail. Supplementary Table 1: gene symbols of 73 DEGs. Supplementary Table 2: multivariate Cox regression analysis of OS and PFS in TCGA cohort using BACK-LR methods (OS: overall survival; PFS: progression-free survival; TCGA: The Cancer Genome Atlas). [file 1840415.f1.zip]

Archive with 2 entries (2 files):
- 1840415.f1.docx
- 1840415.f2.docx
